# Supplementary material for: A new Late Cretaceous family of Hymenoptera, and phylogeny of the Plumariidae and Chrysidoidea (Aculeata)
Source: Zookeys. 2011 Sep 24;(130):515–42. doi: 10.3897/zookeys.130.1591 (PMC3260779; doi:10.3897/zookeys.130.1591)
Supplement: XML Treatment for Plumalexiidae [file zookeys.130.1591-treatment1.xml]

<!DOCTYPE tp:taxon-treatment
  PUBLIC "-//TaxonX//DTD Taxonomic Treatment Publishing DTD v0 20100105//EN" "tax-treatment-NSO.dtd">
<tp:taxon-treatment xmlns:tp="http://www.plazi.org/taxpub"><tp:treatment-meta><mixed-citation publication-type="journal"><person-group><name><surname>Brothers</surname><given-names>Denis J.</given-names></name></person-group><article-title>A new Late Cretaceous family of Hymenoptera, and phylogeny of the Plumariidae and Chrysidoidea (Aculeata)</article-title><source>Zookeys</source><day>24</day><month>9</month><year>2011</year><volume>2011</volume><issue>130</issue><fpage>515</fpage><lpage>542</lpage><pub-id pub-id-type="doi">10.3897/zookeys.130.1591</pub-id></mixed-citation></tp:treatment-meta><tp:nomenclature><label>Family</label><tp:taxon-name>
                        <tp:taxon-name-part taxon-name-part-type="family">Plumalexiidae</tp:taxon-name-part>
                        <object-id xmlns:xlink="http://www.w3.org/1999/xlink" xlink:type="simple">urn:lsid:zoobank.org:act:621025A6-DE9F-445E-8D8B-05194B6EECF7</object-id>
                    		<object-id xmlns:xlink="http://www.w3.org/1999/xlink" xlink:type="simple">http://species-id.net/wiki/Plumalexiidae</object-id>
                    </tp:taxon-name><tp:taxon-authority>Brothers</tp:taxon-authority><tp:taxon-status xmlns:xlink="http://www.w3.org/1999/xlink" xlink:type="simple">fam. n.</tp:taxon-status></tp:nomenclature><tp:treatment-sec sec-type="Type genus"><title>Type genus.</title><p><italic><tp:taxon-name>Plumalexius</tp:taxon-name></italic> Brothers, new genus.</p></tp:treatment-sec><tp:treatment-sec sec-type="Diagnosis"><title>Diagnosis.</title><p>Male. Pronotum forming a short convex band reaching tegula; propleura closely associated, anterodorsally exposed as a short neck, posteriorly swollen and transversely truncate; prosternum short and scarcely exposed medially; mesopleuron large and swollen; metasternum somewhat depressed. Forewing with pterostigma very large, seven closed cells (costal, basal, subbasal, marginal, first and second submarginals, first discal), second submarginal cell with long anterior margin, no accessory veins in apical membrane. Hind wing with closed cells (basal and subbasal at least), anal (vannal/plical) lobe well developed; jugal lobe absent. Coxae subglobose, trochanters inserted apically.</p><p>Female. Unknown.</p></tp:treatment-sec></tp:taxon-treatment>
