# Supplementary material for: A new Late Cretaceous family of Hymenoptera, and phylogeny of the Plumariidae and Chrysidoidea (Aculeata)
Source: Zookeys. 2011 Sep 24;(130):515–42. doi: 10.3897/zookeys.130.1591 (PMC3260779; doi:10.3897/zookeys.130.1591)
Supplement: XML Treatment for Plumalexius [file zookeys.130.1591-treatment2.xml]

<!DOCTYPE tp:taxon-treatment
  PUBLIC "-//TaxonX//DTD Taxonomic Treatment Publishing DTD v0 20100105//EN" "tax-treatment-NSO.dtd">
<tp:taxon-treatment xmlns:tp="http://www.plazi.org/taxpub"><tp:treatment-meta><mixed-citation publication-type="journal"><person-group><name><surname>Brothers</surname><given-names>Denis J.</given-names></name></person-group><article-title>A new Late Cretaceous family of Hymenoptera, and phylogeny of the Plumariidae and Chrysidoidea (Aculeata)</article-title><source>Zookeys</source><day>24</day><month>9</month><year>2011</year><volume>2011</volume><issue>130</issue><fpage>515</fpage><lpage>542</lpage><pub-id pub-id-type="doi">10.3897/zookeys.130.1591</pub-id></mixed-citation></tp:treatment-meta><tp:nomenclature><label>Genus</label><tp:taxon-name>
                        <tp:taxon-name-part taxon-name-part-type="genus">Plumalexius</tp:taxon-name-part>
                        <object-id xmlns:xlink="http://www.w3.org/1999/xlink" xlink:type="simple">urn:lsid:zoobank.org:act:80D51C18-95CB-435D-9794-0CBB59936091</object-id>
                    		<object-id xmlns:xlink="http://www.w3.org/1999/xlink" xlink:type="simple">http://species-id.net/wiki/Plumalexius</object-id>
                    </tp:taxon-name><tp:taxon-authority>Brothers</tp:taxon-authority><tp:taxon-status xmlns:xlink="http://www.w3.org/1999/xlink" xlink:type="simple">gen. n.</tp:taxon-status></tp:nomenclature><tp:treatment-sec sec-type="Type species"><title>Type species:</title><p><italic><tp:taxon-name>Plumalexius rasnitsyni</tp:taxon-name></italic> Brothers, new species</p></tp:treatment-sec><tp:treatment-sec sec-type="Etymology"><title>Etymology:</title><p>The genus name, which is masculine, is derived from “<tp:taxon-name>Plumariidae</tp:taxon-name>”, to which it was first assigned, and “Alexandr”, the first name of Professor Dr Rasnitsyn, honoured in this Festschrift.</p></tp:treatment-sec><tp:treatment-sec sec-type="Diagnosis"><title>Diagnosis:</title><p>Male. Compound eye oval with convex inner margin; antenna with many long fine erect setae (number of antennomeres unknown); mandible with four apical teeth along truncate apical margin; maxillary palp at least 5-segmented; labial palp at least 3-segmented. Pronotum much shorter than mesoscutum, with slight anterior collar (flange) and posteroventral angle rounded; mesoscutum transverse; notaulus distinct, complete; tegula small, convex; metapostnotum apparently about as long as metanotum; propodeum long, weakly constricted apically; meso-metapleural suture straight. Hind wing with two closed cells, vein C present only basally, anal (vannal/plical) lobe less than half length of wing. Tibiae without spines or strong setae; tibial spurs 1–2–2; basitarsomeres much longer than other tarsomeres; arolia large; claws simple. Metasoma ovoid, sessile basally, apical tergum apparently simple, seventh sternum reduced, hypopygium simple with convex apex.</p><p>Female. Unknown.</p></tp:treatment-sec></tp:taxon-treatment>
